# Supplementary material for: Dietary prebiotics and synbiotics modulate gut microbiota and improve growth performance of Mexican pike silverside Chirostoma estor
Source: PeerJ. 2026 Jul 1;14:e21435. doi: 10.7717/peerj.21435 (PMC13332718; doi:10.7717/peerj.21435)
Supplement: Supplemental Information 2 — Raw data for Fig. 1 [file peerj-14-21435-s002.csv]

Control treatment Replicate 1 (CR1)				Control treatment Replicate 2 (CR2)				Control treatment Replicate 3 (CR3)
Sample number	Body weight (g)	Body length (cm)		Sample number	Body weight (g)	Body length (cm)		Sample number	Body weight (g)	Body length (cm)				Control treatment	Body weight (g)	Body length (cm)
1	10,6	12,1		1	10,4	11,7		1	12,6	11,8				MEAN	11,76	12,03
2	9,2	11,2		2	8	10,9		2	12,1	12,1				SD	2,78	0,81
3	9,3	11,6		3	10,5	11,6		3	13,1	12,5
4	8	10,8		4	8,9	11,5		4	12,7	12,7
5	9,2	11,4		5	8,7	11,2		5	10,3	11,5
6	11,9	11,6		6	9,6	11,2		6	10	11,7
7	11,6	12,1		7	7,3	10,6		7	13,5	12,7
8	20,8	14,5		8	11,4	12,2		8	11,5	12,3
9	8	10,6		9	10,1	11,7		9	11,9	12,2
10	11,7	12,1		10	10	11,9		10	13,3	12,3
11	14,4	12,7		11	10	11,7		11	15,3	12,9
12	9,5	11,5		12	9,2	11,3		12	12,9	12,5
13	11,4	11,8		13	11,2	11,8		13	10,5	11,9
14	13,7	13		14	13,1	12,3		14	12,9	12
15	9,3	11,7		15	11,8	11,7		15	11,2	11,5
16	18	13,8		16	12,5	12,4		16	14,4	12,5
17	14,3	12,6		17	13,7	12,5		17	19,4	14
18	12	12,3		18	11,2	11,8		18	18,7	14
19	9,7	10,7		19	8,3	11,2		19	13,9	12,7
20	13	12,8		20	9,7	11,4		20	13,9	12,7
MEAN	11,78	12,05		MEAN	10,28	11,63		MEAN	13,21	12,43
SD	3,28	1,00		SD	1,69	0,49		SD	2,43	0,68
Lactobacillus treatment Replicate 1 (LR1)				Lactobacillus treatment Replicate 2 (LR2)				Lactobacillus treatment Replicate 3 (LR3)
Sample number	Body weight (g)	Body length (cm)		Sample number	Body weight (g)	Body length (cm)		Sample number	Body weight (g)	Body length (cm)		Lactobacillus treatment	Body weight (g)	Body length (cm)
1	9,1	11,5		1				1				MEAN	11,57	11,78
2	10,1	11,5		2				2				SD	3,06	0,91
3	9,6	11,4		3				3
4	10,7	11,6		4				4
5	19,2	14		5				5
6	8,5	11		6				6
7	11,8	11,8		7				7
8	17,5	13,3		8				8
9	14,4	12,7		9				9
10	9,9	11,2		10				10
11	9,5	11,1		11				11
12	14,4	12,4		12				12
13	6,7	10,3		13				13
14	11,3	11,7		14				14
15	14,5	12,6		15				15
16	12	12,2		16				16
17	11,2	11,7		17				17
18	11,2	11,8		18				18
19	9,9	10,2		19				19
20	9,8	11,5		20				20
MEAN	11,57	11,78		MEAN				MEAN
SD	3,06	0,91		SD				SD
Inulin treatment Replicate 1 (IR1)				Inulin treatment Replicate 2 (IR2)				Inulin treatment Replicate 3 (IR3)
Sample number	Body weight (g)	Body length (cm)		Sample number	Body weight (g)	Body length (cm)		Sample number	Body weight (g)	Body length (cm)		Inulin treatment	Body weight (g)	Body length (cm)
1	10,7	11,8		1	11,3	12,2		1	12	12,3		MEAN	12,02	12,11
2	11,6	12,3		2	10,7	12		2	10,8	11,8		SD	2,86	0,93
3	12,1	12,3		3	14,3	12,7		3	14,6	12,3
4	8,6	10,3		4	8,8	11,4		4	11,1	11,9
5	12	12		5	11,3	12		5	17,9	13,5
6	13,9	12,1		6	12,9	12,1		6	17	12,8
7	10,1	11,7		7	15,4	12,7		7	21,2	14,8
8	17	13,4		8	14	12,7		8	16,3	12,9
9	19,4	14		9	13,5	12,5		9	13,7	12,3
10	9,2	11,3		10	9,7	11,6		10	11,5	12,3
11	9,8	11,6		11	15,1	13,2		11	10,4	11,6
12	9	11,4		12	11,6	12,2		12	16,6	13,2
13	10,1	11,6		13	9,2	10,9		13	10,3	11,8
14	11,7	12,1		14	13,1	12,9		14	10,7	11,5
15	9,2	11,3		15	10	15,5		15	7,4	10,2
16	14,5	12,6		16	10,6	11,3		16	9,5	11,5
17	12,2	11,7		17	11,4	11,8		17	13,9	12,3
18	10,9	11,9		18	9,6	11,4		18	10,9	11,8
19	9,8	11,5		19	10,8	11,7		19	8,4	10,8
20	8,4	10,7		20	11,6	12		20	11,9	12,4
MEAN	11,51	11,88		MEAN	11,75	12,24		MEAN	12,81	12,20
SD	2,85	0,83		SD	1,96	0,97		SD	3,52	0,98
Cell wall treatment Replicate 1 (WR1)				Cell wall treatment Replicate 2 (WR2)				Cell wall treatment Replicate 3 (WR3)
Sample number	Body weight (g)	Body length (cm)		Sample number	Body weight (g)	Body length (cm)		Sample number	Body weight (g)	Body length (cm)		Cell wall treatment	Body weight (g)	Body length (cm)
1	18,4	14,1		1	14,4	12,5		1	13	12,1		MEAN	15,44	12,88
2	13,7	12,3		2	11,1	11,6		2	17,4	13,3		SD	3,07	0,78
3	12,4	12,4		3	16,4	13,4		3	13,9	12,3
4	15	13,3		4	13,7	12,4		4	13,4	12,6
5	10	11,5		5	15,8	12,9		5	17,4	12,9
6	13,1	12,6		6	14,7	12,8		6	15,1	13
7	11	12,2		7	14,5	12,4		7	22,3	14,4
8	15,2	12,9		8	14,2	12,3		8	16,2	12,9
9	15,7	13,3		9	13,4	12,4		9	21,8	13,9
10	14,4	12,7		10	16,4	12,9		10	13,2	12,3
11	13,6	12,4		11	16,3	13,9		11	17	13
12	19,4	13,9		12	17,1	13,4		12	20,4	14,1
13	22,3	14,4		13	17,2	13,4		13	21,4	14,4
14	22,5	14,6		14	13,3	12,4		14	21,1	14,2
15	17,7	13,7		15	16,6	13,3		15	18,8	13,4
16	14,4	13,2		16	17	13,6		16	12,9	12
17	15,8	13,2		17	13,9	12		17	14,8	12,3
18	11,5	12		18	13,9	12,2		18	14,1	12,4
19	11,4	12,1		19	10,1	11,5		19	14,2	12,5
20	12,4	12		20	14,9	12,8		20	12,9	12
MEAN	15,00	12,94		MEAN	14,75	12,71		MEAN	16,57	13,00
SD	3,53	0,87		SD	1,93	0,65		SD	3,33	0,82
Lactobacillus+inulin treatment Replicate 1 (LIR1)					Lactobacillus+inulin treatment Replicate 2 (LIR2)					Lactobacillus+inulin treatment Replicate 3 (LIR3)
Sample number	Body weight (g)	Body length (cm)			Sample number	Body weight (g)	Body length (cm)			Sample number	Body weight (g)	Body length (cm)		Lactobacillus+inulin treatment	Body weight (g)	Body length (cm)
1	15,3	13,1			1	18,7	13,9			1	17,1	13,3		MEAN	17,68	13,59
2	17,3	13,2			2	19,7	14			2	13,5	12,7		SD	2,49	0,92
3	19,7	13,6			3	16,2	13,2			3	17,1	13,3
4	14,2	13			4	17,3	13,3			4	19,9	14,3
5	13,5	12,6			5	17,6	13,4			5	16	12,9
6	16,1	13,2			6	16,5	13,6			6	20,9	19,3
7	17	13,2			7	15,2	13,1			7	17	12,8
8	15,6	13,1			8	16,1	13,1			8	13,7	12,4
9	17,7	13,3			9	16,3	13,4			9	16,1	12,8
10	14,3	13,1			10	20,9	14,2			10	17,6	13,5
11	24,6	14,5			11	15,7	13,5			11	18,1	14,1
12	20	13,8			12	22,7	14,9			12	19,7	13,8
13	16,3	12,8			13	18,1	13,4			13	19	13,6
14	15,6	13			14	22,8	14,5			14	14,5	12,8
15	19,6	13,9			15	19,3	13,5			15	20,4	14,5
16	21,5	14,4			16	17,6	13,4			16	17,5	13,5
17	22,5	14			17	17,3	13,7			17	21	14,4
18	15,9	13,5			18	17,8	13,5			18	19,3	13,6
19	15,7	13			19	17,1	13,5			19	17	13,7
20	13,4	13			20	18,5	13,9			20	18,2	13,9
MEAN	17,29	13,37			MEAN	18,07	13,65			MEAN	17,68	13,76
SD	3,09	0,52			SD	2,13	0,47			SD	2,21	1,44
Lactobacillus+cell wall treatment Replicate 1 (LW1)				Lactobacillus+cell wall treatment Replicate 2 (LW2)				Lactobacillus+cell wall treatment Replicate 3 (LW3)
Sample number	Body weight (g)	Body length (cm)		Sample number	Body weight (g)	Body length (cm)		Sample number	Body weight (g)	Body length (cm)		Lactobacillus+cell wall treatment	Body weight (g)	Body length (cm)
1	18,4	13,8		1	20,1	14,3		1	18	13,9		MEAN	16,91	13,59
2	13,9	13,1		2	16,6	13,3		2	12,5	13		SD	3,49	0,68
3	13,2	13		3	17,3	13,2		3	19,5	14,6
4	25,8	15,4		4	17,2	13,5		4	16,5	13,5
5	20,8	14		5	24,3	15,3		5	17	13,5
6	17,8	14		6	19	14,3		6	16,6	13,4
7	16,2	13		7	18,1	14		7	16,1	13
8	18,7	13,8		8	12,9	13		8	14,6	13
9	21,2	14,5		9	17,4	13		9	12,9	13
10	24,1	15,1		10	12,6	13		10	14,1	13,2
11	22,3	14,6		11	25,8	15,4		11	13,2	13
12	18,2	13,9		12	16,3	13,1		12	21,3	14,3
13	19,9	14		13	17,3	14		13	14,2	13
14	24,6	14,8		14	16,6	13,2		14	15,3	13,2
15	14,7	13,2		15	15	13,2		15	14,2	13
16	18,4	13,7		16	14,2	13		16	11,9	13,4
17	14,8	13		17	13,2	13		17	13,5	13
18	15,9	13,1		18	12,3	13,2		18	14,7	13,2
19	16,5	13,2		19	13,9	13		19	14,4	13
20	18,9	13,5		20	13,4	14,2		20	16,2	13,5
MEAN	18,72	13,84		MEAN	16,68	13,61		MEAN	15,34	13,34
SD	3,58	0,73		SD	3,64	0,76		SD	2,37	0,46
