# Supplementary material for: Dietary prebiotics and synbiotics modulate gut microbiota and improve growth performance of Mexican pike silverside Chirostoma estor
Source: PeerJ. 2026 Jul 1;14:e21435. doi: 10.7717/peerj.21435 (PMC13332718; doi:10.7717/peerj.21435)
Supplement: Supplemental Information 3 — Raw data for Table 2 [file peerj-14-21435-s003.csv]

Treatments	Code		Replicates	Code		Samples	Code
Control	C		1	R1		1	S1
Lactobacillus	L		2	R2		2	S2
Inulin	I		3	R3		3	S3
Cell wall	W					...	S...
Lactobacillus+inulin	L+I
Lactobacillus+cell wall	L+W
	Treatment_replicate_and_sample	Final body length	Final body weight	Weight gain	Percentage weight gain	Specific growth rate	Condition factor	Feed intake	Feed conversion ratio	Feed efficiency	Survival rate by replicate	Treatment code	Replicate code	Sample code
	CR1S1	12,1	10,6	4,98	88,61209964	0,7553837348	87,60330579	11,81851403	2,373195589	0,4213727704	99,11504425	C	R1	S1
	CR1S2	11,2	9,2	3,58	63,70106762	0,5867521668	82,14285714	11,81851403	3,301260903	0,3029145618	99,11504425	C	R1	S2
	CR1S3	11,6	9,3	3,68	65,48042705	0,5996223051	80,17241379	11,81851403	3,211552727	0,3113758624	99,11504425	C	R1	S3
	CR1S4	10,8	8	2,38	42,34875445	0,4203689021	74,07407407	11,81851403	4,965762199	0,2013789545	99,11504425	C	R1	S4
	CR1S5	11,4	9,2	3,58	63,70106762	0,5867521668	80,70175439	11,81851403	3,301260903	0,3029145618	99,11504425	C	R1	S5
	CR1S6	11,6	11,9	6,28	111,7437722	0,8931032574	102,5862069	11,81851403	1,881928986	0,5313696783	99,11504425	C	R1	S6
	CR1S7	12,1	11,6	5,98	106,405694	0,8627064693	95,8677686	11,81851403	1,976340139	0,5059857764	99,11504425	C	R1	S7
	CR1S8	14,5	20,8	15,18	270,1067616	1,557882527	143,4482759	11,81851403	0,7785582368	1,284425433	99,11504425	C	R1	S8
	CR1S9	10,6	8	2,38	42,34875445	0,4203689021	75,47169811	11,81851403	4,965762199	0,2013789545	99,11504425	C	R1	S9
	CR1S10	12,1	11,7	6,08	108,1850534	0,8729252118	96,69421488	11,81851403	1,943834545	0,5144470771	99,11504425	C	R1	S10
	CR1S11	12,7	14,4	8,78	156,227758	1,120114932	113,3858268	11,81851403	1,346072213	0,7429021935	99,11504425	C	R1	S11
	CR1S12	11,5	9,5	3,88	69,03914591	0,6249525413	82,60869565	11,81851403	3,046008772	0,3282984636	99,11504425	C	R1	S12
	CR1S13	11,8	11,4	5,78	102,8469751	0,8420020137	96,61016949	11,81851403	2,044725611	0,4890631752	99,11504425	C	R1	S13
	CR1S14	13	13,7	8,08	143,772242	1,060790677	105,3846154	11,81851403	1,46268738	0,6836730892	99,11504425	C	R1	S14
	CR1S15	11,7	9,3	3,68	65,48042705	0,5996223051	79,48717949	11,81851403	3,211552727	0,3113758624	99,11504425	C	R1	S15
	CR1S16	13,8	18	12,38	220,2846975	1,385762017	130,4347826	11,81851403	0,9546457217	1,047509015	99,11504425	C	R1	S16
	CR1S17	12,6	14,3	8,68	154,4483986	1,111818897	113,4920635	11,81851403	1,361579958	0,7344408929	99,11504425	C	R1	S17
	CR1S18	12,3	12	6,38	113,5231317	0,9030654594	97,56097561	11,81851403	1,852431667	0,5398309789	99,11504425	C	R1	S18
	CR1S19	10,7	9,7	4,08	72,59786477	0,6497550257	90,65420561	11,81851403	2,896694616	0,3452210649	99,11504425	C	R1	S19
	CR1S20	12,8	13	7,38	131,316726	0,9983543971	101,5625	11,81851403	1,601424666	0,624443985	99,11504425	C	R1	S20
	CR2S1	11,7	10,4	4,78	85,05338078	0,7327073122	88,88888889	12,11204811	2,533901279	0,3946483662	97,34513274	C	R2	S1
	CR2S2	10,9	8	2,38	42,34875445	0,4203689021	73,39449541	12,11204811	5,089095846	0,1964985589	97,34513274	C	R2	S2
	CR2S3	11,6	10,5	4,88	86,83274021	0,7440995158	90,51724138	12,11204811	2,481977073	0,4029046082	97,34513274	C	R2	S3
	CR2S4	11,5	8,9	3,28	58,36298932	0,5472852534	77,39130435	12,11204811	3,692697596	0,2708047367	97,34513274	C	R2	S4
	CR2S5	11,2	8,7	3,08	54,80427046	0,5202278116	77,67857143	12,11204811	3,932483154	0,2542922527	97,34513274	C	R2	S5
	CR2S6	11,2	9,6	3,98	70,81850534	0,6374183745	85,71428571	12,11204811	3,043228169	0,3285984305	97,34513274	C	R2	S6
	CR2S7	10,6	7,3	1,68	29,89323843	0,3113603384	68,86792453	12,11204811	7,209552449	0,1387048651	97,34513274	C	R2	S7
	CR2S8	12,2	11,4	5,78	102,8469751	0,8420020137	93,44262295	12,11204811	2,095510054	0,4772107859	97,34513274	C	R2	S8
	CR2S9	11,7	10,1	4,48	79,71530249	0,697861619	86,32478632	12,11204811	2,703582168	0,3698796403	97,34513274	C	R2	S9
	CR2S10	11,9	10	4,38	77,93594306	0,686015987	84,03361345	12,11204811	2,765307789	0,3616233983	97,34513274	C	R2	S10
	CR2S11	11,7	10	4,38	77,93594306	0,686015987	85,47008547	12,11204811	2,765307789	0,3616233983	97,34513274	C	R2	S11
	CR2S12	11,3	9,2	3,58	63,70106762	0,5867521668	81,4159292	12,11204811	3,383253663	0,2955734626	97,34513274	C	R2	S12
	CR2S13	11,8	11,2	5,58	99,28825623	0,8209310886	94,91525424	12,11204811	2,170617942	0,460698302	97,34513274	C	R2	S13
	CR2S14	12,3	13,1	7,48	133,0960854	1,007476865	106,504065	12,11204811	1,619257769	0,6175668995	97,34513274	C	R2	S14
	CR2S15	11,7	11,8	6,18	109,9644128	0,8830569852	100,8547009	12,11204811	1,959878336	0,5102357538	97,34513274	C	R2	S15
	CR2S16	12,4	12,5	6,88	122,4199288	0,9516630719	100,8064516	12,11204811	1,76047211	0,5680294476	97,34513274	C	R2	S16
	CR2S17	12,5	13,7	8,08	143,772242	1,060790677	109,6	12,11204811	1,499015856	0,6671043513	97,34513274	C	R2	S17
	CR2S18	11,8	11,2	5,58	99,28825623	0,8209310886	94,91525424	12,11204811	2,170617942	0,460698302	97,34513274	C	R2	S18
	CR2S19	11,2	8,3	2,68	47,68683274	0,4641950606	74,10714286	12,11204811	4,519420938	0,2212672848	97,34513274	C	R2	S19
	CR2S20	11,4	9,7	4,08	72,59786477	0,6497550257	85,0877193	12,11204811	2,968639244	0,3368546724	97,34513274	C	R2	S20
	CR3S1	11,8	12,6	6,98	124,1992883	0,9611489882	106,779661	12,75360963	1,827164703	0,5472960365	100	C	R3	S1
	CR3S2	12,1	12,1	6,48	115,3024911	0,9129449865	100	12,75360963	1,968149634	0,5080914494	100	C	R3	S2
	CR3S3	12,5	13,1	7,48	133,0960854	1,007476865	104,8	12,75360963	1,705028025	0,5865006237	100	C	R3	S3
	CR3S4	12,7	12,7	7,08	125,9786477	0,9705599161	100	12,75360963	1,801357292	0,555136954	100	C	R3	S4
	CR3S5	11,5	10,3	4,68	83,27402135	0,7212050373	89,56521739	12,75360963	2,725130262	0,3669549357	100	C	R3	S5
	CR3S6	11,7	10	4,38	77,93594306	0,686015987	85,47008547	12,75360963	2,91178302	0,3434321834	100	C	R3	S6
	CR3S7	12,7	13,5	7,88	140,2135231	1,043283359	106,2992126	12,75360963	1,618478379	0,6178642934	100	C	R3	S7
	CR3S8	12,3	11,5	5,88	104,6263345	0,8523992517	93,49593496	12,75360963	2,168981229	0,4610459448	100	C	R3	S8
	CR3S9	12,2	11,9	6,28	111,7437722	0,8931032574	97,54098361	12,75360963	2,030829558	0,4924096145	100	C	R3	S9
	CR3S10	12,3	13,3	7,68	136,6548043	1,025514728	108,1300813	12,75360963	1,660626253	0,6021824585	100	C	R3	S10
	CR3S11	12,9	15,3	9,68	172,2419929	1,192287101	118,6046512	12,75360963	1,317521656	0,7590008071	100	C	R3	S11
	CR3S12	12,5	12,9	7,28	129,5373665	0,9891614851	103,2	12,75360963	1,751869454	0,5708187888	100	C	R3	S12
	CR3S13	11,9	10,5	4,88	86,83274021	0,7440995158	88,23529412	12,75360963	2,613444596	0,3826367705	100	C	R3	S13
	CR3S14	12	12,9	7,28	129,5373665	0,9891614851	107,5	12,75360963	1,751869454	0,5708187888	100	C	R3	S14
	CR3S15	11,5	11,2	5,58	99,28825623	0,8209310886	97,39130435	12,75360963	2,285593123	0,4375231925	100	C	R3	S15
	CR3S16	12,5	14,4	8,78	156,227758	1,120114932	115,2	12,75360963	1,452575128	0,6884325503	100	C	R3	S16
	CR3S17	14	19,4	13,78	245,1957295	1,474930241	138,5714286	12,75360963	0,925515938	1,080478422	100	C	R3	S17
	CR3S18	14	18,7	13,08	232,7402135	1,431180786	133,5714286	12,75360963	0,9750466075	1,025592	100	C	R3	S18
	CR3S19	12,7	13,9	8,28	147,3309609	1,078044257	109,4488189	12,75360963	1,540291018	0,6492279631	100	C	R3	S19
	CR3S20	12,7	13,9	8,28	147,3309609	1,078044257	109,4488189	12,75360963	1,540291018	0,6492279631	100	C	R3	S20
	LR1S1	11,5	9,1	3,48	61,92170819	0,5737413686	79,13043478	14,22747022	4,08835351	0,2445972437	99,11504425	L	R1	S1
	LR1S2	11,5	10,1	4,48	79,71530249	0,697861619	87,82608696	14,22747022	3,175774602	0,314883808	99,11504425	L	R1	S2
	LR1S3	11,4	9,6	3,98	70,81850534	0,6374183745	84,21052632	14,22747022	3,57474126	0,2797405259	99,11504425	L	R1	S3
	LR1S4	11,6	10,7	5,08	90,39145907	0,7665619971	92,24137931	14,22747022	2,800683113	0,3570557466	99,11504425	L	R1	S4
	LR1S5	14	19,2	13,58	241,6370107	1,462593589	137,1428571	14,22747022	1,047678219	0,9544915431	99,11504425	L	R1	S5
	LR1S6	11	8,5	2,88	51,2455516	0,4925410709	77,27272727	14,22747022	4,940093825	0,2024253052	99,11504425	L	R1	S6
	LR1S7	11,8	11,8	6,18	109,9644128	0,8830569852	100	14,22747022	2,302179647	0,4343709673	99,11504425	L	R1	S7
	LR1S8	13,3	17,5	11,88	211,3879004	1,352225258	131,5789474	14,22747022	1,197598503	0,8350043838	99,11504425	L	R1	S8
	LR1S9	12,7	14,4	8,78	156,227758	1,120114932	113,3858268	14,22747022	1,620440799	0,6171160345	99,11504425	L	R1	S9
	LR1S10	11,2	9,9	4,28	76,15658363	0,6740513015	88,39285714	14,22747022	3,324175284	0,3008264952	99,11504425	L	R1	S10
	LR1S11	11,1	9,5	3,88	69,03914591	0,6249525413	85,58558559	14,22747022	3,666873767	0,2727118694	99,11504425	L	R1	S11
	LR1S12	12,4	14,4	8,78	156,227758	1,120114932	116,1290323	14,22747022	1,620440799	0,6171160345	99,11504425	L	R1	S12
	LR1S13	10,3	6,7	1,08	19,21708185	0,2092569792	65,04854369	14,22747022	13,17358353	0,07590948943	99,11504425	L	R1	S13
	LR1S14	11,7	11,3	5,68	101,0676157	0,8315131688	96,58119658	14,22747022	2,504836306	0,3992276852	99,11504425	L	R1	S14
	LR1S15	12,6	14,5	8,88	158,0071174	1,128353554	115,0793651	14,22747022	1,602192592	0,6241446909	99,11504425	L	R1	S15
	LR1S16	12,2	12	6,38	113,5231317	0,9030654594	98,36065574	14,22747022	2,230011006	0,4484282802	99,11504425	L	R1	S16
	LR1S17	11,7	11,2	5,58	99,28825623	0,8209310886	95,72649573	14,22747022	2,549725845	0,3921990287	99,11504425	L	R1	S17
	LR1S18	11,8	11,2	5,58	99,28825623	0,8209310886	94,91525424	14,22747022	2,549725845	0,3921990287	99,11504425	L	R1	S18
	LR1S19	10,2	9,9	4,28	76,15658363	0,6740513015	97,05882353	14,22747022	3,324175284	0,3008264952	99,11504425	L	R1	S19
	LR1S20	11,5	9,8	4,18	74,3772242	0,661965145	85,2173913	14,22747022	3,403701008	0,2937978387	99,11504425	L	R1	S20
	IR1S1	11,8	10,7	5,08	90,39145907	0,7665619971	90,6779661	12,64474599	2,489123226	0,4017478884	98,2300885	I	R1	S1
	IR1S2	12,3	11,6	5,98	106,405694	0,8627064693	94,30894309	12,64474599	2,114506018	0,4729236954	98,2300885	I	R1	S2
	IR1S3	12,3	12,1	6,48	115,3024911	0,9129449865	98,37398374	12,64474599	1,951349689	0,5124658104	98,2300885	I	R1	S3
	IR1S4	10,3	8,6	2,98	53,02491103	0,5064649278	83,49514563	12,64474599	4,243203352	0,2356710054	98,2300885	I	R1	S4
	IR1S5	12	12	6,38	113,5231317	0,9030654594	100	12,64474599	1,981935108	0,5045573874	98,2300885	I	R1	S5
	IR1S6	12,1	13,9	8,28	147,3309609	1,078044257	114,8760331	12,64474599	1,527143235	0,6548174244	98,2300885	I	R1	S6
	IR1S7	11,7	10,1	4,48	79,71530249	0,697861619	86,32478632	12,64474599	2,822487944	0,3542973504	98,2300885	I	R1	S7
	IR1S8	13,4	17	11,38	202,4911032	1,317716286	126,8656716	12,64474599	1,111137609	0,8999785374	98,2300885	I	R1	S8
	IR1S9	14	19,4	13,78	245,1957295	1,474930241	138,5714286	12,64474599	0,9176158191	1,089780689	98,2300885	I	R1	S9
	IR1S10	11,3	9,2	3,58	63,70106762	0,5867521668	81,4159292	12,64474599	3,532051952	0,2831215434	98,2300885	I	R1	S10
	IR1S11	11,6	9,8	4,18	74,3772242	0,661965145	84,48275862	12,64474599	3,025058849	0,3305720814	98,2300885	I	R1	S11
	IR1S12	11,4	9	3,38	60,14234875	0,5605868017	78,94736842	12,64474599	3,741049109	0,2673046974	98,2300885	I	R1	S12
	IR1S13	11,6	10,1	4,48	79,71530249	0,697861619	87,06896552	12,64474599	2,822487944	0,3542973504	98,2300885	I	R1	S13
	IR1S14	12,1	11,7	6,08	108,1850534	0,8729252118	96,69421488	12,64474599	2,079727958	0,4808321184	98,2300885	I	R1	S14
	IR1S15	11,3	9,2	3,58	63,70106762	0,5867521668	81,4159292	12,64474599	3,532051952	0,2831215434	98,2300885	I	R1	S15
	IR1S16	12,6	14,5	8,88	158,0071174	1,128353554	115,0793651	12,64474599	1,423957881	0,7022679624	98,2300885	I	R1	S16
	IR1S17	11,7	12,2	6,58	117,0818505	0,9227431998	104,2735043	12,64474599	1,921693919	0,5203742334	98,2300885	I	R1	S17
	IR1S18	11,9	10,9	5,28	93,95017794	0,7886084825	91,59663866	12,64474599	2,394838255	0,4175647344	98,2300885	I	R1	S18
	IR1S19	11,5	9,8	4,18	74,3772242	0,661965145	85,2173913	12,64474599	3,025058849	0,3305720814	98,2300885	I	R1	S19
	IR1S20	10,7	8,4	2,78	49,46619217	0,4784524309	78,5046729	12,64474599	4,54846978	0,2198541594	98,2300885	I	R1	S20
	IR2S1	12,2	11,3	5,68	101,0676157	0,8315131688	92,62295082	13,92865871	2,452228646	0,4077923164	97,34513274	I	R2	S1
	IR2S2	12	10,7	5,08	90,39145907	0,7665619971	89,16666667	13,92865871	2,741861951	0,3647156633	97,34513274	I	R2	S2
	IR2S3	12,7	14,3	8,68	154,4483986	1,111818897	112,5984252	13,92865871	1,604684183	0,6231755821	97,34513274	I	R2	S3
	IR2S4	11,4	8,8	3,18	56,58362989	0,5338334019	77,19298246	13,92865871	4,380081356	0,2283062616	97,34513274	I	R2	S4
	IR2S5	12	11,3	5,68	101,0676157	0,8315131688	94,16666667	13,92865871	2,452228646	0,4077923164	97,34513274	I	R2	S5
	IR2S6	12,1	12,9	7,28	129,5373665	0,9891614851	106,6115702	13,92865871	1,913277295	0,5226633914	97,34513274	I	R2	S6
	IR2S7	12,7	15,4	9,78	174,0213523	1,200042673	121,2598425	13,92865871	1,424198232	0,7021494462	97,34513274	I	R2	S7
	IR2S8	12,7	14	8,38	149,1103203	1,086578173	110,2362205	13,92865871	1,662131111	0,6016372555	97,34513274	I	R2	S8
	IR2S9	12,5	13,5	7,88	140,2135231	1,043283359	108	13,92865871	1,767596283	0,5657400446	97,34513274	I	R2	S9
	IR2S10	11,6	9,7	4,08	72,59786477	0,6497550257	83,62068966	13,92865871	3,413886939	0,2929212414	97,34513274	I	R2	S10
	IR2S11	13,2	15,1	9,48	168,683274	1,176622714	114,3939394	13,92865871	1,469267796	0,6806111196	97,34513274	I	R2	S11
	IR2S12	12,2	11,6	5,98	106,405694	0,8627064693	95,08196721	13,92865871	2,329207142	0,429330643	97,34513274	I	R2	S12
	IR2S13	10,9	9,2	3,58	63,70106762	0,5867521668	84,40366972	13,92865871	3,890686791	0,2570240304	97,34513274	I	R2	S13
	IR2S14	12,9	13,1	7,48	133,0960854	1,007476865	101,5503876	13,92865871	1,862120149	0,5370222758	97,34513274	I	R2	S14
	IR2S15	15,5	10	4,38	77,93594306	0,686015987	64,51612903	13,92865871	3,180059066	0,3144595679	97,34513274	I	R2	S15
	IR2S16	11,3	10,6	4,98	88,61209964	0,7553837348	93,80530973	13,92865871	2,79691942	0,3575362211	97,34513274	I	R2	S16
	IR2S17	11,8	11,4	5,78	102,8469751	0,8420020137	96,61016949	13,92865871	2,409802545	0,4149717586	97,34513274	I	R2	S17
	IR2S18	11,4	9,6	3,98	70,81850534	0,6374183745	84,21052632	13,92865871	3,499662993	0,2857417992	97,34513274	I	R2	S18
	IR2S19	11,7	10,8	5,18	92,17081851	0,7776362741	92,30769231	13,92865871	2,688930253	0,3718951054	97,34513274	I	R2	S19
	IR2S20	12	11,6	5,98	106,405694	0,8627064693	96,66666667	13,92865871	2,329207142	0,429330643	97,34513274	I	R2	S20
	IR3S1	12,3	12	6,38	113,5231317	0,9030654594	97,56097561	13,15201904	2,06144499	0,4850966215	99,11504425	I	R3	S1
	IR3S2	11,8	10,8	5,18	92,17081851	0,7776362741	91,52542373	13,15201904	2,538999814	0,3938558776	99,11504425	I	R3	S2
	IR3S3	12,3	14,6	8,98	159,7864769	1,136535553	118,699187	13,15201904	1,464590093	0,6827848998	99,11504425	I	R3	S3
	IR3S4	11,9	11,1	5,48	97,5088968	0,8102541005	93,27731092	13,15201904	2,400003474	0,4166660636	99,11504425	I	R3	S4
	IR3S5	13,5	17,9	12,28	218,5053381	1,37912982	132,5925926	13,15201904	1,071011322	0,9336969454	99,11504425	I	R3	S5
	IR3S6	12,8	17	11,38	202,4911032	1,317716286	132,8125	13,15201904	1,155713448	0,8652663875	99,11504425	I	R3	S6
	IR3S7	14,8	21,2	15,58	277,2241993	1,58055895	143,2432432	13,15201904	0,8441604003	1,184608991	99,11504425	I	R3	S7
	IR3S8	12,9	16,3	10,68	190,0355872	1,267658862	126,3565891	13,15201904	1,231462457	0,8120426203	99,11504425	I	R3	S8
	IR3S9	12,3	13,7	8,08	143,772242	1,060790677	111,3821138	13,15201904	1,627725128	0,6143543419	99,11504425	I	R3	S9
	IR3S10	12,3	11,5	5,88	104,6263345	0,8523992517	93,49593496	13,15201904	2,236737931	0,4470796449	99,11504425	I	R3	S10
	IR3S11	11,6	10,4	4,78	85,05338078	0,7327073122	89,65517241	13,15201904	2,751468418	0,3634422963	99,11504425	I	R3	S11
	IR3S12	13,2	16,6	10,98	195,3736655	1,289370276	125,7575758	13,15201904	1,197815941	0,8348528062	99,11504425	I	R3	S12
	IR3S13	11,8	10,3	4,68	83,27402135	0,7212050373	87,28813559	13,15201904	2,810260478	0,355838901	99,11504425	I	R3	S13
	IR3S14	11,5	10,7	5,08	90,39145907	0,7665619971	93,04347826	13,15201904	2,588980125	0,3862524823	99,11504425	I	R3	S14
	IR3S15	10,2	7,4	1,78	31,67259786	0,3275575432	72,54901961	13,15201904	7,388774739	0,1353404367	99,11504425	I	R3	S15
	IR3S16	11,5	9,5	3,88	69,03914591	0,6249525413	82,60869565	13,15201904	3,389695628	0,2950117385	99,11504425	I	R3	S16
	IR3S17	12,3	13,9	8,28	147,3309609	1,078044257	113,0081301	13,15201904	1,588408096	0,6295611326	99,11504425	I	R3	S17
	IR3S18	11,8	10,9	5,28	93,95017794	0,7886084825	92,37288136	13,15201904	2,490912696	0,401459273	99,11504425	I	R3	S18
	IR3S19	10,8	8,4	2,78	49,46619217	0,4784524309	77,77777778	13,15201904	4,730942099	0,2113743899	99,11504425	I	R3	S19
	IR3S20	12,4	11,9	6,28	111,7437722	0,8931032574	95,96774194	13,15201904	2,094270547	0,4774932262	99,11504425	I	R3	S20
	WR1S1	14,1	18,4	12,78	227,4021352	1,411927382	130,4964539	12,37923766	0,9686414448	1,032373749	99,11504425	W	R1	S1
	WR1S2	12,3	13,7	8,08	143,772242	1,060790677	111,3821138	12,37923766	1,532083869	0,652705782	99,11504425	W	R1	S2
	WR1S3	12,4	12,4	6,78	120,6405694	0,9421009627	100	12,37923766	1,825846263	0,5476912378	99,11504425	W	R1	S3
	WR1S4	13,3	15	9,38	166,9039146	1,168712544	112,7819549	12,37923766	1,319748152	0,7577203261	99,11504425	W	R1	S4
	WR1S5	11,5	10	4,38	77,93594306	0,686015987	86,95652174	12,37923766	2,826309969	0,3538182333	99,11504425	W	R1	S5
	WR1S6	12,6	13,1	7,48	133,0960854	1,007476865	103,968254	12,37923766	1,654978297	0,6042375308	99,11504425	W	R1	S6
	WR1S7	12,2	11	5,38	95,72953737	0,7994804868	90,16393443	12,37923766	2,300973544	0,4345986519	99,11504425	W	R1	S7
	WR1S8	12,9	15,2	9,58	170,4626335	1,184480671	117,8294574	12,37923766	1,292195998	0,7738764098	99,11504425	W	R1	S8
	WR1S9	13,3	15,7	10,08	179,3594306	1,223010772	118,0451128	12,37923766	1,228098975	0,8142666191	99,11504425	W	R1	S9
	WR1S10	12,7	14,4	8,78	156,227758	1,120114932	113,3858268	12,37923766	1,409935953	0,709252075	99,11504425	W	R1	S10
	WR1S11	12,4	13,6	7,98	141,9928826	1,052069201	109,6774194	12,37923766	1,551282915	0,6446277401	99,11504425	W	R1	S11
	WR1S12	13,9	19,4	13,78	245,1957295	1,474930241	139,5683453	12,37923766	0,8983481614	1,113154168	99,11504425	W	R1	S12
	WR1S13	14,4	22,3	16,68	296,797153	1,640779779	154,8611111	12,37923766	0,7421605315	1,347417382	99,11504425	W	R1	S13
	WR1S14	14,6	22,5	16,88	300,3558719	1,651409102	154,109589	12,37923766	0,7333671602	1,363573465	99,11504425	W	R1	S14
	WR1S15	13,7	17,7	12,08	214,9466192	1,365753542	129,1970803	12,37923766	1,02477133	0,9758274562	99,11504425	W	R1	S15
	WR1S16	13,2	14,4	8,78	156,227758	1,120114932	109,0909091	12,37923766	1,409935953	0,709252075	99,11504425	W	R1	S16
	WR1S17	13,2	15,8	10,18	181,13879	1,230569376	119,6969697	12,37923766	1,216035134	0,8223446609	99,11504425	W	R1	S17
	WR1S18	12	11,5	5,88	104,6263345	0,8523992517	95,83333333	12,37923766	2,105312528	0,4749888611	99,11504425	W	R1	S18
	WR1S19	12,1	11,4	5,78	102,8469751	0,8420020137	94,21487603	12,37923766	2,14173662	0,4669108193	99,11504425	W	R1	S19
	WR1S20	12	12,4	6,78	120,6405694	0,9421009627	103,3333333	12,37923766	1,825846263	0,5476912378	99,11504425	W	R1	S20
	WR2S1	12,5	14,4	8,78	156,227758	1,120114932	115,2	12,80997436	1,458994802	0,6854034015	100	W	R2	S1
	WR2S2	11,6	11,1	5,48	97,5088968	0,8102541005	95,68965517	12,80997436	2,337586562	0,4277916447	100	W	R2	S2
	WR2S3	13,4	16,4	10,78	191,8149466	1,274940084	122,3880597	12,80997436	1,18830931	0,841531739	100	W	R2	S3
	WR2S4	12,4	13,7	8,08	143,772242	1,060790677	110,483871	12,80997436	1,585392866	0,6307584834	100	W	R2	S4
	WR2S5	12,9	15,8	10,18	181,13879	1,230569376	122,4806202	12,80997436	1,258347187	0,7946932378	100	W	R2	S5
	WR2S6	12,8	14,7	9,08	161,5658363	1,144661702	114,84375	12,80997436	1,410790128	0,7088226522	100	W	R2	S6
	WR2S7	12,4	14,5	8,88	158,0071174	1,128353554	116,9354839	12,80997436	1,44256468	0,6932098184	100	W	R2	S7
	WR2S8	12,3	14,2	8,58	152,6690391	1,103464644	115,4471545	12,80997436	1,493004005	0,6697905678	100	W	R2	S8
	WR2S9	12,4	13,4	7,78	138,4341637	1,034432194	108,0645161	12,80997436	1,646526267	0,6073392328	100	W	R2	S9
	WR2S10	12,9	16,4	10,78	191,8149466	1,274940084	127,1317829	12,80997436	1,18830931	0,841531739	100	W	R2	S10
	WR2S11	13,9	16,3	10,68	190,0355872	1,267658862	117,2661871	12,80997436	1,199435801	0,8337253222	100	W	R2	S11
	WR2S12	13,4	17,1	11,48	204,2704626	1,324698571	127,6119403	12,80997436	1,115851425	0,8961766571	100	W	R2	S12
	WR2S13	13,4	17,2	11,58	206,0498221	1,331640143	128,358209	12,80997436	1,106215402	0,903983074	100	W	R2	S13
	WR2S14	12,4	13,3	7,68	136,6548043	1,025514728	107,2580645	12,80997436	1,667965411	0,5995328159	100	W	R2	S14
	WR2S15	13,3	16,6	10,98	195,3736655	1,289370276	124,8120301	12,80997436	1,166664332	0,8571445728	100	W	R2	S15
	WR2S16	13,6	17	11,38	202,4911032	1,317716286	125	12,80997436	1,125656798	0,8883702403	100	W	R2	S16
	WR2S17	12	13,9	8,28	147,3309609	1,078044257	115,8333333	12,80997436	1,547098353	0,6463713172	100	W	R2	S17
	WR2S18	12,2	13,9	8,28	147,3309609	1,078044257	113,9344262	12,80997436	1,547098353	0,6463713172	100	W	R2	S18
	WR2S19	11,5	10,1	4,48	79,71530249	0,697861619	87,82608696	12,80997436	2,859369277	0,349727476	100	W	R2	S19
	WR2S20	12,8	14,9	9,28	165,1245552	1,160749463	116,40625	12,80997436	1,380385168	0,7244354859	100	W	R2	S20
	WR3S1	12,1	13	7,38	131,316726	0,9983543971	107,4380165	13,91945661	1,886105232	0,5301931106	98,2300885	W	R3	S1
	WR3S2	13,3	17,4	11,78	209,6085409	1,345403027	130,8270677	13,91945661	1,181617709	0,8462974042	98,2300885	W	R3	S2
	WR3S3	12,3	13,9	8,28	147,3309609	1,078044257	113,0081301	13,91945661	1,681093794	0,594850807	98,2300885	W	R3	S3
	WR3S4	12,6	13,4	7,78	138,4341637	1,034432194	106,3492063	13,91945661	1,789133241	0,5589298646	98,2300885	W	R3	S4
	WR3S5	12,9	17,4	11,78	209,6085409	1,345403027	134,8837209	13,91945661	1,181617709	0,8462974042	98,2300885	W	R3	S5
	WR3S6	13	15,1	9,48	168,683274	1,176622714	116,1538462	13,91945661	1,468297111	0,6810610689	98,2300885	W	R3	S6
	WR3S7	14,4	22,3	16,68	296,797153	1,640779779	154,8611111	13,91945661	0,834499797	1,19832264	98,2300885	W	R3	S7
	WR3S8	12,9	16,2	10,58	188,2562278	1,260332831	125,5813953	13,91945661	1,315638621	0,7600871423	98,2300885	W	R3	S8
	WR3S9	13,9	21,8	16,18	287,9003559	1,613783697	156,8345324	13,91945661	0,8602878006	1,162401698	98,2300885	W	R3	S9
	WR3S10	12,3	13,2	7,58	134,8754448	1,016529959	107,3170732	13,91945661	1,836339923	0,5445614876	98,2300885	W	R3	S10
	WR3S11	13	17	11,38	202,4911032	1,317716286	130,7692308	13,91945661	1,223150845	0,8175606502	98,2300885	W	R3	S11
	WR3S12	14,1	20,4	14,78	262,9893238	1,534765758	144,6808511	13,91945661	0,9417764962	1,061823059	98,2300885	W	R3	S12
	WR3S13	14,4	21,4	15,78	280,7829181	1,591737212	148,6111111	13,91945661	0,8820948424	1,133664944	98,2300885	W	R3	S13
	WR3S14	14,2	21,1	15,48	275,4448399	1,57493021	148,5915493	13,91945661	0,8991897037	1,112112378	98,2300885	W	R3	S14
	WR3S15	13,4	18,8	13,18	234,519573	1,437530007	140,2985075	13,91945661	1,056104447	0,9468760431	98,2300885	W	R3	S15
	WR3S16	12	12,9	7,28	129,5373665	0,9891614851	107,5	13,91945661	1,912013271	0,5230089221	98,2300885	W	R3	S16
	WR3S17	12,3	14,8	9,18	163,3451957	1,152732758	120,3252033	13,91945661	1,516280677	0,6595085034	98,2300885	W	R3	S17
	WR3S18	12,4	14,1	8,48	150,8896797	1,095051349	113,7096774	13,91945661	1,641445355	0,609219184	98,2300885	W	R3	S18
	WR3S19	12,5	14,2	8,58	152,6690391	1,103464644	113,6	13,91945661	1,622314291	0,6164033725	98,2300885	W	R3	S19
	WR3S20	12	12,9	7,28	129,5373665	0,9891614851	107,5	13,91945661	1,912013271	0,5230089221	98,2300885	W	R3	S20
	L+IR1S1	13,1	15,3	9,68	172,2419929	1,192287101	116,7938931	17,71072542	1,829620394	0,5465614633	99,11504425	L+I	R1	S1
	L+IR1S2	13,2	17,3	11,68	207,8291815	1,338541473	131,0606061	17,71072542	1,516329231	0,6594873855	99,11504425	L+I	R1	S2
	L+IR1S3	13,6	19,7	14,08	250,5338078	1,493198776	144,8529412	17,71072542	1,257864021	0,7949984921	99,11504425	L+I	R1	S3
	L+IR1S4	13	14,2	8,58	152,6690391	1,103464644	109,2307692	17,71072542	2,064187112	0,4844522061	99,11504425	L+I	R1	S4
	L+IR1S5	12,6	13,5	7,88	140,2135231	1,043283359	107,1428571	17,71072542	2,247553987	0,4449281334	99,11504425	L+I	R1	S5
	L+IR1S6	13,2	16,1	10,48	186,4768683	1,252961438	121,969697	17,71072542	1,689954715	0,5917318322	99,11504425	L+I	R1	S6
	L+IR1S7	13,2	17	11,38	202,4911032	1,317716286	128,7878788	17,71072542	1,556302761	0,6425484971	99,11504425	L+I	R1	S7
	L+IR1S8	13,1	15,6	9,98	177,5800712	1,215403869	119,0839695	17,71072542	1,774621785	0,5635003516	99,11504425	L+I	R1	S8
	L+IR1S9	13,3	17,7	12,08	214,9466192	1,365753542	133,0827068	17,71072542	1,466119654	0,6820725699	99,11504425	L+I	R1	S9
	L+IR1S10	13,1	14,3	8,68	154,4483986	1,111818897	109,1603053	17,71072542	2,040406154	0,4900985022	99,11504425	L+I	R1	S10
	L+IR1S11	14,5	24,6	18,98	337,7224199	1,757636642	169,6551724	17,71072542	0,9331256806	1,071667001	99,11504425	L+I	R1	S11
	L+IR1S12	13,8	20	14,38	255,8718861	1,511191202	144,9275362	17,71072542	1,231622073	0,8119373804	99,11504425	L+I	R1	S12
	L+IR1S13	12,8	16,3	10,68	190,0355872	1,267658862	127,34375	17,71072542	1,658307623	0,6030244244	99,11504425	L+I	R1	S13
	L+IR1S14	13	15,6	9,98	177,5800712	1,215403869	120	17,71072542	1,774621785	0,5635003516	99,11504425	L+I	R1	S14
	L+IR1S15	13,9	19,6	13,98	248,7544484	1,48714036	141,0071942	17,71072542	1,266861618	0,789352196	99,11504425	L+I	R1	S15
	L+IR1S16	14,4	21,5	15,88	282,5622776	1,597287228	149,3055556	17,71072542	1,115284976	0,896631822	99,11504425	L+I	R1	S16
	L+IR1S17	14	22,5	16,88	300,3558719	1,651409102	160,7142857	17,71072542	1,049213591	0,9530947831	99,11504425	L+I	R1	S17
	L+IR1S18	13,5	15,9	10,28	182,9181495	1,238080292	117,7777778	17,71072542	1,722833212	0,58043924	99,11504425	L+I	R1	S18
	L+IR1S19	13	15,7	10,08	179,3594306	1,223010772	120,7692308	17,71072542	1,75701641	0,5691466477	99,11504425	L+I	R1	S19
	L+IR1S20	13	13,4	7,78	138,4341637	1,034432194	103,0769231	17,71072542	2,276442856	0,4392818372	99,11504425	L+I	R1	S20
	L+IR2S1	13,9	18,7	13,08	232,7402135	1,431180786	134,5323741	13,3912527	1,023796078	0,9767570138	99,11504425	L+I	R2	S1
	L+IR2S2	14	19,7	14,08	250,5338078	1,493198776	140,7142857	13,3912527	0,9510832884	1,051432627	99,11504425	L+I	R2	S2
	L+IR2S3	13,2	16,2	10,58	188,2562278	1,260332831	122,7272727	13,3912527	1,265713866	0,7900679821	99,11504425	L+I	R2	S3
	L+IR2S4	13,3	17,3	11,68	207,8291815	1,338541473	130,075188	13,3912527	1,146511361	0,8722111561	99,11504425	L+I	R2	S4
	L+IR2S5	13,4	17,6	11,98	213,1672598	1,359008617	131,3432836	13,3912527	1,117800726	0,8946138399	99,11504425	L+I	R2	S5
	L+IR2S6	13,6	16,5	10,88	193,594306	1,282177044	121,3235294	13,3912527	1,230813667	0,8124706659	99,11504425	L+I	R2	S6
	L+IR2S7	13,1	15,2	9,58	170,4626335	1,184480671	116,0305344	13,3912527	1,397834311	0,7153923695	99,11504425	L+I	R2	S7
	L+IR2S8	13,1	16,1	10,48	186,4768683	1,252961438	122,9007634	13,3912527	1,277791288	0,7826004209	99,11504425	L+I	R2	S8
	L+IR2S9	13,4	16,3	10,68	190,0355872	1,267658862	121,641791	13,3912527	1,253862612	0,7975355434	99,11504425	L+I	R2	S9
	L+IR2S10	14,2	20,9	15,28	271,886121	1,563592256	147,1830986	13,3912527	0,8763908836	1,141043362	99,11504425	L+I	R2	S10
	L+IR2S11	13,5	15,7	10,08	179,3594306	1,223010772	116,2962963	13,3912527	1,328497292	0,7527301758	99,11504425	L+I	R2	S11
	L+IR2S12	14,9	22,7	17,08	303,9145907	1,661944358	152,3489933	13,3912527	0,7840311886	1,275459465	99,11504425	L+I	R2	S12
	L+IR2S13	13,4	18,1	12,48	222,0640569	1,392357469	135,0746269	13,3912527	1,073017043	0,9319516462	99,11504425	L+I	R2	S13
	L+IR2S14	14,5	22,8	17,18	305,6939502	1,667177229	157,2413793	13,3912527	0,7794675612	1,282927026	99,11504425	L+I	R2	S14
	L+IR2S15	13,5	19,3	13,68	243,4163701	1,468777895	142,962963	13,3912527	0,9788927413	1,021562381	99,11504425	L+I	R2	S15
	L+IR2S16	13,4	17,6	11,98	213,1672598	1,359008617	131,3432836	13,3912527	1,117800726	0,8946138399	99,11504425	L+I	R2	S16
	L+IR2S17	13,7	17,3	11,68	207,8291815	1,338541473	126,2773723	13,3912527	1,146511361	0,8722111561	99,11504425	L+I	R2	S17
	L+IR2S18	13,5	17,8	12,18	216,7259786	1,372460468	131,8518519	13,3912527	1,099446035	0,9095489624	99,11504425	L+I	R2	S18
	L+IR2S19	13,5	17,1	11,48	204,2704626	1,324698571	126,6666667	13,3912527	1,166485427	0,8572760335	99,11504425	L+I	R2	S19
	L+IR2S20	13,9	18,5	12,88	229,1814947	1,418379843	133,0935252	13,3912527	1,039693533	0,9618218913	99,11504425	L+I	R2	S20
	L+IR3S1	13,3	17,1	11,48	204,2704626	1,324698571	128,5714286	13,0248329	1,134567325	0,8813932656	98,2300885	L+I	R3	S1
	L+IR3S2	12,7	13,5	7,88	140,2135231	1,043283359	106,2992126	13,0248329	1,652897576	0,6049981649	98,2300885	L+I	R3	S2
	L+IR3S3	13,3	17,1	11,48	204,2704626	1,324698571	128,5714286	13,0248329	1,134567325	0,8813932656	98,2300885	L+I	R3	S3
	L+IR3S4	14,3	19,9	14,28	254,0925267	1,50522389	139,1608392	13,0248329	0,912103144	1,096367233	98,2300885	L+I	R3	S4
	L+IR3S5	12,9	16	10,38	184,6975089	1,245544117	124,0310078	13,0248329	1,254800857	0,796939207	98,2300885	L+I	R3	S5
	L+IR3S6	19,3	20,9	15,28	271,886121	1,563592256	108,2901554	13,0248329	0,8524105299	1,17314365	98,2300885	L+I	R3	S6
	L+IR3S7	12,8	17	11,38	202,4911032	1,317716286	132,8125	13,0248329	1,144537161	0,8737156239	98,2300885	L+I	R3	S7
	L+IR3S8	12,4	13,7	8,08	143,772242	1,060790677	110,483871	13,0248329	1,611984269	0,6203534482	98,2300885	L+I	R3	S8
	L+IR3S9	12,8	16,1	10,48	186,4768683	1,252961438	125,78125	13,0248329	1,242827566	0,8046168487	98,2300885	L+I	R3	S9
	L+IR3S10	13,5	17,6	11,98	213,1672598	1,359008617	130,3703704	13,0248329	1,087214766	0,919781474	98,2300885	L+I	R3	S10
	L+IR3S11	14,1	18,1	12,48	222,0640569	1,392357469	128,3687943	13,0248329	1,043656482	0,9581696824	98,2300885	L+I	R3	S11
	L+IR3S12	13,8	19,7	14,08	250,5338078	1,493198776	142,7536232	13,0248329	0,9250591546	1,081011949	98,2300885	L+I	R3	S12
	L+IR3S13	13,6	19	13,38	238,0782918	1,450127756	139,7058824	13,0248329	0,9734553734	1,027268458	98,2300885	L+I	R3	S13
	L+IR3S14	12,8	14,5	8,88	158,0071174	1,128353554	113,28125	13,0248329	1,466760461	0,6817745817	98,2300885	L+I	R3	S14
	L+IR3S15	14,5	20,4	14,78	262,9893238	1,534765758	140,6896552	13,0248329	0,8812471513	1,134755441	98,2300885	L+I	R3	S15
	L+IR3S16	13,5	17,5	11,88	211,3879004	1,352225258	129,6296296	13,0248329	1,096366405	0,9121038323	98,2300885	L+I	R3	S16
	L+IR3S17	14,4	21	15,38	273,6654804	1,569274731	145,8333333	13,0248329	0,8468681987	1,180821291	98,2300885	L+I	R3	S17
	L+IR3S18	13,6	19,3	13,68	243,4163701	1,468777895	141,9117647	13,0248329	0,9521076679	1,050301383	98,2300885	L+I	R3	S18
	L+IR3S19	13,7	17	11,38	202,4911032	1,317716286	124,0875912	13,0248329	1,144537161	0,8737156239	98,2300885	L+I	R3	S19
	L+IR3S20	13,9	18,2	12,58	223,8434164	1,398916584	130,9352518	13,0248329	1,035360326	0,9658473241	98,2300885	L+I	R3	S20
	L+WR1S1	13,8	18,4	12,78	227,4021352	1,411927382	133,3333333	13,67730499	1,070211658	0,9343946055	99,11504425	L+W	R1	S1
	L+WR1S2	13,1	13,9	8,28	147,3309609	1,078044257	106,1068702	13,67730499	1,651848429	0,6053824205	99,11504425	L+W	R1	S2
	L+WR1S3	13	13,2	7,58	134,8754448	1,016529959	101,5384615	13,67730499	1,804393798	0,5542027473	99,11504425	L+W	R1	S3
	L+WR1S4	15,4	25,8	20,18	359,0747331	1,8143367	167,5324675	13,67730499	0,6777653612	1,475436865	99,11504425	L+W	R1	S4
	L+WR1S5	14	20,8	15,18	270,1067616	1,557882527	148,5714286	13,67730499	0,9010082338	1,109867771	99,11504425	L+W	R1	S5
	L+WR1S6	14	17,8	12,18	216,7259786	1,372460468	127,1428571	13,67730499	1,122931444	0,8905263142	99,11504425	L+W	R1	S6
	L+WR1S7	13	16,2	10,58	188,2562278	1,260332831	124,6153846	13,67730499	1,292750944	0,773544204	99,11504425	L+W	R1	S7
	L+WR1S8	13,8	18,7	13,08	232,7402135	1,431180786	135,5072464	13,67730499	1,045665519	0,9563287512	99,11504425	L+W	R1	S8
	L+WR1S9	14,5	21,2	15,58	277,2241993	1,58055895	146,2068966	13,67730499	0,8778758016	1,139113298	99,11504425	L+W	R1	S9
	L+WR1S10	15,1	24,1	18,48	328,8256228	1,733190686	159,602649	13,67730499	0,7401139063	1,351143373	99,11504425	L+W	R1	S10
	L+WR1S11	14,6	22,3	16,68	296,797153	1,640779779	152,739726	13,67730499	0,8199823135	1,219538499	99,11504425	L+W	R1	S11
	L+WR1S12	13,9	18,2	12,58	223,8434164	1,398916584	130,9352518	13,67730499	1,087226152	0,9197718418	99,11504425	L+W	R1	S12
	L+WR1S13	14	19,9	14,28	254,0925267	1,50522389	142,1428571	13,67730499	0,957794467	1,044065334	99,11504425	L+W	R1	S13
	L+WR1S14	14,8	24,6	18,98	337,7224199	1,757636642	166,2162162	13,67730499	0,7206167012	1,387700283	99,11504425	L+W	R1	S14
	L+WR1S15	13,2	14,7	9,08	161,5658363	1,144661702	111,3636364	13,67730499	1,506311122	0,6638734756	99,11504425	L+W	R1	S15
	L+WR1S16	13,7	18,4	12,78	227,4021352	1,411927382	134,3065693	13,67730499	1,070211658	0,9343946055	99,11504425	L+W	R1	S16
	L+WR1S17	13	14,8	9,18	163,3451957	1,152732758	113,8461538	13,67730499	1,489902504	0,6711848575	99,11504425	L+W	R1	S17
	L+WR1S18	13,1	15,9	10,28	182,9181495	1,238080292	121,3740458	13,67730499	1,330477139	0,7516100583	99,11504425	L+W	R1	S18
	L+WR1S19	13,2	16,5	10,88	193,594306	1,282177044	125	13,67730499	1,257105238	0,7954783496	99,11504425	L+W	R1	S19
	L+WR1S20	13,5	18,9	13,28	236,2989324	1,443845545	140	13,67730499	1,029917544	0,970951515	99,11504425	L+W	R1	S20
	L+WR2S1	14,3	20,1	14,48	257,6512456	1,517128751	140,5594406	13,11278382	0,9055789934	1,104265898	100	L+W	R2	S1
	L+WR2S2	13,3	16,6	10,98	195,3736655	1,289370276	124,8120301	13,11278382	1,194242607	0,8373507981	100	L+W	R2	S2
	L+WR2S3	13,2	17,3	11,68	207,8291815	1,338541473	131,0606061	13,11278382	1,122669848	0,890733818	100	L+W	R2	S3
	L+WR2S4	13,5	17,2	11,58	206,0498221	1,331640143	127,4074074	13,11278382	1,132364752	0,8831076723	100	L+W	R2	S4
	L+WR2S5	15,3	24,3	18,68	332,3843416	1,743029389	158,8235294	13,11278382	0,7019691555	1,424564017	100	L+W	R2	S5
	L+WR2S6	14,3	19	13,38	238,0782918	1,450127756	132,8671329	13,11278382	0,9800286864	1,020378295	100	L+W	R2	S6
	L+WR2S7	14	18,1	12,48	222,0640569	1,392357469	129,2857143	13,11278382	1,050703832	0,9517429836	100	L+W	R2	S7
	L+WR2S8	13	12,9	7,28	129,5373665	0,9891614851	99,23076923	13,11278382	1,801206569	0,5551834071	100	L+W	R2	S8
	L+WR2S9	13	17,4	11,78	209,6085409	1,345403027	133,8461538	13,11278382	1,113139544	0,8983599637	100	L+W	R2	S9
	L+WR2S10	13	12,6	6,98	124,1992883	0,9611489882	96,92307692	13,11278382	1,878622324	0,53230497	100	L+W	R2	S10
	L+WR2S11	15,4	25,8	20,18	359,0747331	1,8143367	167,5324675	13,11278382	0,6497910716	1,538956203	100	L+W	R2	S11
	L+WR2S12	13,1	16,3	10,68	190,0355872	1,267658862	124,4274809	13,11278382	1,227788748	0,814472361	100	L+W	R2	S12
	L+WR2S13	14	17,3	11,68	207,8291815	1,338541473	123,5714286	13,11278382	1,122669848	0,890733818	100	L+W	R2	S13
	L+WR2S14	13,2	16,6	10,98	195,3736655	1,289370276	125,7575758	13,11278382	1,194242607	0,8373507981	100	L+W	R2	S14
	L+WR2S15	13,2	15	9,38	166,9039146	1,168712544	113,6363636	13,11278382	1,397951367	0,7153324668	100	L+W	R2	S15
	L+WR2S16	13	14,2	8,58	152,6690391	1,103464644	109,2307692	13,11278382	1,528296483	0,6543233012	100	L+W	R2	S16
	L+WR2S17	13	13,2	7,58	134,8754448	1,016529959	101,5384615	13,11278382	1,72991871	0,5780618442	100	L+W	R2	S17
	L+WR2S18	13,2	12,3	6,68	118,86121	0,9324614268	93,18181818	13,11278382	1,96299159	0,5094265329	100	L+W	R2	S18
	L+WR2S19	13	13,9	8,28	147,3309609	1,078044257	106,9230769	13,11278382	1,583669544	0,6314448641	100	L+W	R2	S19
	L+WR2S20	14,2	13,4	7,78	138,4341637	1,034432194	94,36619718	13,11278382	1,685447792	0,5933141356	100	L+W	R2	S20
	L+WR3S1	13,9	18	12,38	220,2846975	1,385762017	129,4964029	11,05470241	0,8929484985	1,119885415	99,11504425	L+W	R3	S1
	L+WR3S2	13	12,5	6,88	122,4199288	0,9516630719	96,15384615	11,05470241	1,606788141	0,6223595846	99,11504425	L+W	R3	S2
	L+WR3S3	14,6	19,5	13,88	246,975089	1,481050954	133,5616438	11,05470241	0,7964483005	1,255574278	99,11504425	L+W	R3	S3
	L+WR3S4	13,5	16,5	10,88	193,594306	1,282177044	122,2222222	11,05470241	1,016057207	0,9841965523	99,11504425	L+W	R3	S4
	L+WR3S5	13,5	17	11,38	202,4911032	1,317716286	125,9259259	11,05470241	0,9714149746	1,029426173	99,11504425	L+W	R3	S5
	L+WR3S6	13,4	16,6	10,98	195,3736655	1,289370276	123,880597	11,05470241	1,006803498	0,9932424765	99,11504425	L+W	R3	S6
	L+WR3S7	13	16,1	10,48	186,4768683	1,252961438	123,8461538	11,05470241	1,054838016	0,9480128556	99,11504425	L+W	R3	S7
	L+WR3S8	13	14,6	8,98	159,7864769	1,136535553	112,3076923	11,05470241	1,231035903	0,8123239926	99,11504425	L+W	R3	S8
	L+WR3S9	13	12,9	7,28	129,5373665	0,9891614851	99,23076923	11,05470241	1,518503078	0,6585432813	99,11504425	L+W	R3	S9
	L+WR3S10	13,2	14,1	8,48	150,8896797	1,095051349	106,8181818	11,05470241	1,303620567	0,7670943717	99,11504425	L+W	R3	S10
	L+WR3S11	13	13,2	7,58	134,8754448	1,016529959	101,5384615	11,05470241	1,458404012	0,6856810539	99,11504425	L+W	R3	S11
	L+WR3S12	14,3	21,3	15,68	279,0035587	1,586161201	148,951049	11,05470241	0,7050192864	1,418400914	99,11504425	L+W	R3	S12
	L+WR3S13	13	14,2	8,58	152,6690391	1,103464644	109,2307692	11,05470241	1,288426854	0,7761402959	99,11504425	L+W	R3	S13
	L+WR3S14	13,2	15,3	9,68	172,2419929	1,192287101	115,9090909	11,05470241	1,142014712	0,875645462	99,11504425	L+W	R3	S14
	L+WR3S15	13	14,2	8,58	152,6690391	1,103464644	109,2307692	11,05470241	1,288426854	0,7761402959	99,11504425	L+W	R3	S15
	L+WR3S16	13,4	11,9	6,28	111,7437722	0,8931032574	88,80597015	11,05470241	1,760302932	0,5680840394	99,11504425	L+W	R3	S16
	L+WR3S17	13	13,5	7,88	140,2135231	1,043283359	103,8461538	11,05470241	1,402881017	0,7128188265	99,11504425	L+W	R3	S17
	L+WR3S18	13,2	14,7	9,08	161,5658363	1,144661702	111,3636364	11,05470241	1,217478239	0,8213699168	99,11504425	L+W	R3	S18
	L+WR3S19	13	14,4	8,78	156,227758	1,120114932	110,7692308	11,05470241	1,259077723	0,7942321443	99,11504425	L+W	R3	S19
	L+WR3S20	13,5	16,2	10,58	188,2562278	1,260332831	120	11,05470241	1,044867903	0,9570587798	99,11504425	L+W	R3	S20
