# Supplementary material for: Dietary prebiotics and synbiotics modulate gut microbiota and improve growth performance of Mexican pike silverside Chirostoma estor
Source: PeerJ. 2026 Jul 1;14:e21435. doi: 10.7717/peerj.21435 (PMC13332718; doi:10.7717/peerj.21435)
Supplement: Supplemental Information 4 — Raw data for Table 3 [file peerj-14-21435-s004.csv]

	Number sample	1		2		3		4		5		6		7		8		9		10		11		12		13		14		15		16		17		18
ID	Code sample´s laboratory	M000902		M0000903		M0000904		M0000905		M0000906		M0000907		M000912		M0000913		M0000914		M0000919		M0000920		M0000921		M000922		M0000923		M0000924		M0000925		M0000928		M0000929
Total Lipid (1mg)	Retention time	CR1S3		CR2S1		CR2S2		LR1S1		LR1S2		LR1S4		IR1S2		IR2S2		IR3S1		WR1S2		WR2S2		WR3S2		L+IR1S3		L+IR2S3		L+IR3S3		L+WR2S2		L+WR2S3		L+WR3S3
		Area (pA x s)	% Lipids	Area (pA x s)	% Lipids	Area (pA x s)	% Lipids	Area (pA x s)	% Lipids	Area (pA x s)	% Lipids	Area (pA x s)	% Lipids	Area (pA x s)	% Lipids	Area (pA x s)	% Lipids	Area (pA x s)	% Lipids	Area (pA x s)	% Lipids	Area (pA x s)	% Lipids	Area (pA x s)	% Lipids	Area (pA x s)	% Lipids	Area (pA x s)	% Lipids	Area (pA x s)	% Lipids	Area (pA x s)	% Lipids	Area (pA x s)	% Lipids	Area (pA x s)	% Lipids
10:00	6,32
12:00	8,11
14:0 (tetradecanoic acid)	10,68	901,34	4,47	497,21	4,09	609,37	3,98	267,39	3,12	445,49	3,38	654,21	3,83	718,95	4,05	574,37	3,89	620,49	3,65	395,93	4,11	479,39	3,79	858,25	4,56	307,70	4,62	489,35	3,91	441,95	3,38	491,06	3,65	474,21	3,54	585,91	3,80
15:0 (pentadecanoic acid)	12,44	78,83	0,39	51,12	0,42	62,68	0,41	28,27	0,33	49,20	0,37	74,51	0,44	82,45	0,46	58,60	0,40	68,67	0,40	44,69	0,46	55,50	0,44	84,07	0,45	32,10	0,48	65,49	0,52	52,71	0,40	62,62	0,46	58,73	0,44	67,98	0,44
16:0 (palmitic acid)	14,91	4157,25	20,63	3049,25	25,09	3914,40	25,59	1898,04	22,17	3109,81	23,63	4136,42	24,24	4214,85	23,76	3341,43	22,62	4029,58	23,71	2341,19	24,27	3097,44	24,47	4410,46	23,43	1490,16	22,39	3006,70	24,05	3225,91	24,66	3098,11	23,00	3194,26	23,86	3797,95	24,62
18:0 (estearico)	20,35	858,03	4,26	760,45	6,26	1034,28	6,76	522,00	6,10	854,22	6,49	1003,44	5,88	1071,97	6,04	811,26	5,49	1106,88	6,51	491,09	5,09	756,37	5,98	939,58	4,99	323,07	4,85	743,60	5,95	903,37	6,91	771,18	5,73	760,86	5,68	938,87	6,09
20:0	27,00																		0,00				0,00		0,00		5,90				0,00		5,83		0,00	18,65	0,12
22:0	32,90																										1,03						0,22
Total saturated		5995,45	29,75	4358,04	35,86	5620,73	36,74	2715,69	31,73	4458,72	33,88	5868,58	34,39	6088,22	34,32	4785,67	32,40	5825,62	34,28	3272,90	33,93	4388,70	34,67	6292,37	33,43	2153,02	32,35	4305,15	34,44	4623,93	35,35	4422,98	32,84	4488,06	33,52	5409,36	34,95
									24,88						25,60						27,97						24,48						25,06
16:1n-9	14,91								2,81						0,87						1,49						0,67						1,16
16:1n-7 (palmitoleic acid)	15,36	1158,26	5,75	591,83	4,87	694,13	4,54	339,05	3,96	542,85	4,12	814,10	4,77	825,93	4,66	697,36	4,72	750,22	4,42	447,24	4,64	564,11	4,46	1003,49	5,33	328,31	4,93	558,68	4,47	506,71	3,87	599,37	4,45	545,22	4,07	682,38	4,42
18:1n-9 (oleic acid)	21,12	3573,10	17,73	2227,43	18,33	3052,55	19,95	1270,84	14,85	2087,91	15,86	3206,05	18,78	2820,05	15,90	2593,38	17,56	2914,11	17,15	1779,47	18,45	2283,85	18,04	3770,17	20,03	1094,40	16,44	1931,01	15,45	2091,63	15,99	2068,92	15,36	2262,52	16,90	2691,50	17,45
18:1n-7 (vaccenic acid)	21,28	751,00	3,73	492,16	4,05	614,90	4,02	297,27	3,47	477,88	3,63	687,77	4,03	663,70	3,74	538,11	3,64	633,20	3,73	354,45	3,68	505,85	4,00	711,19	3,78	235,43	3,54	468,06	3,74	497,77	3,81	487,51	3,62	492,70	3,68	594,06	3,85
20:1n-11			0,00		0,00		0,00		0,00		0,00		0,00		0,00		0,00		0,00		0,00		0,00		0,00		0,00		0,00		0,00		0,00		0,00		0,00
20:1n-9 n-11 (eicosenoic acid)	27,80	86,91	0,43	54,41	0,45	75,17	0,49	30,13	0,35	46,84	0,36	77,55	0,45	64,97	0,37	65,35	0,44	83,76	0,49	47,45	0,49	59,10	0,47	102,01	0,54	23,06	0,35	46,38	0,37	64,39	0,49	59,84	0,44	59,07	0,44	72,92	0,47
20:1n-7			0,00		0,00		0,00		0,00		0,00		0,00		0,00		0,00		0,00		0,00		0,00		0,00		0,00		0,00		0,00		0,00		0,00		0,00
22:1n-9n-11	35,23		0,00		0,00		0,00		0,00		0,00		0,00		0,00		0,00		0,00		0,00		0,00		0,00		0,00		0,00		0,00		0,00		0,00		0,00
24:1n-9
Total monounsaturated		5569,27	27,64	3365,84	27,69	4436,76	29,00	1937,29	22,63	3155,47	23,98	4785,48	28,04	4374,66	24,66	3894,20	26,37	4381,28	25,78	2628,61	27,25	3412,91	26,96	5586,86	29,68	1681,20	25,26	3004,14	24,03	3160,50	24,16	3215,63	23,88	3359,52	25,09	4040,87	26,20
18:2n-9			0,00		0,00		0,00		0,00		0,00		0,00		0,00		0,00		0,00		0,00		0,00		0,00		0,00		0,00		0,00		0,00		0,00		0,00
20:2n-9			0,00		0,00		0,00		0,00		0,00		0,00		0,00		0,00		0,00		0,00		0,00		0,00		0,00		0,00		0,00		0,00		0,00		0,00
20:3n-9			0,00		0,00		0,00		0,00		0,00		0,00		0,00		0,00		0,00		0,00		0,00		0,00		0,00		0,00		0,00		0,00		0,00		0,00
C22n-9			0,00		0,00		0,00		0,00		0,00		0,00		0,00		0,00		0,00		0,00		0,00		0,00		0,00		0,00		0,00		0,00		0,00		0,00
Total n-9 PUFA		0,00	0,00	0,00	0,00	0,00	0,00	0,00	0,00	0,00	0,00	0,00	0,00	0,00	0,00	0,00	0,00	0,00	0,00	0,00	0,00	0,00	0,00	0,00	0,00	0,00	0,00	0,00	0,00	0,00	0,00	0,00	0,00	0,00	0,00	0,00	0,00
18:2n-6 (linoleic acid)	22,32	2613,07	12,97	1297,39	10,67	1566,30	10,24	851,24	9,94	1408,89	10,70	1900,35	11,13	2044,64	11,53	1627,36	11,02	1883,67	11,09	1023,19	10,61	1382,24	10,92	2312,55	12,29	791,82	11,90	1393,09	11,14	1354,36	10,35	1548,95	11,50	1399,14	10,45	1684,06	10,92
18:3n-6	23,01		0,00		0,00		0,00		0,00		0,00		0,00		0,00		0,00		0,00		0,00		0,00		0,00		0,00		0,00		0,00		0,00		0,00		0,00
20:2n-6			0,00		0,00		0,00		0,00		0,00		0,00		0,00		0,00		0,00		0,00		0,00		0,00		0,00		0,00		0,00		0,00		0,00		0,00
20:3n-6			0,00		0,00		0,00		0,00		0,00		0,00		0,00		0,00		0,00		0,00		0,00		0,00		0,00		0,00		0,00		0,00		0,00		0,00
20:4n-6 (arachidonic acid)	31,06	448,19	2,22	270,25	2,22	333,17	2,18	267,95	3,13	359,83	2,73	398,24	2,33	422,49	2,38	367,24	2,49	421,16	2,48	237,47	2,46	293,83	2,32	374,13	1,99	157,91	2,37	309,01	2,47	363,04	2,78	345,26	2,56	352,60	2,63	363,67	2,36
22:4n-6			#REF!		0,00		0,00		0,00		0,00		0,00		0,00		0,00		0,00		0,00		0,00		0,00		0,00		0,00		0,00		0,00		0,00		0,00
22:5n-6			#REF!		0,00		0,00		0,00		0,00		0,00		0,00		0,00		0,00		0,00		0,00		0,00		0,00		0,00		0,00		0,00		0,00		0,00
Total n-6 PUFA		3061,26	15,19	1567,64	12,90	1899,47	12,42	1119,19	13,08	1768,72	13,44	2298,59	13,47	2467,13	13,91	1994,60	13,50	2304,83	13,56	1260,66	13,07	1676,06	13,24	2686,68	14,27	949,72	14,27	1702,11	13,62	1717,41	13,13	1894,21	14,06	1751,73	13,08	2047,72	13,28
			37,77						41,79						40,73						38,02						41,47						41,13
			4,33						4,04						0,70						1,01						0,95						2,29
16:4n-3	18,13		0,00		0,00		0,00		0,00		0,00		0,00		0,00		0,00		0,00		0,00		0,00		0,00		0,00		0,00		0,00		0,00		0,00		0,00
18:3n-3 alpha-linolenic acid (ALA)	24,29	339,14	1,68	125,88	1,04	172,17	1,13	92,92	1,09	155,23	1,18	208,97	1,22	253,86	1,43	213,49	1,45	228,41	1,34	126,05	1,31	164,61	1,30	306,60	1,63	109,33	1,64	170,43	1,36	152,78	1,17	198,54	1,47	179,69	1,34	217,87	1,41
18:4n-3 (stearidonic acid)	25,21	112,54	0,56	33,22	0,27	42,33	0,28	26,73	0,31	39,34	0,30	55,19	0,32	81,64	0,46	75,78	0,51	63,72	0,38	39,78	0,41	47,59	0,38	94,65	0,50	38,18	0,57	62,99	0,50	42,04	0,32	62,46	0,46	57,38	0,43	69,68	0,45
20:3n-3			0,00		0,00		0,00		0,00		0,00		0,00		0,00		0,00		0,00		0,00		0,00		0,00		0,00		0,00		0,00		0,00		0,00		0,00
20:4n-3 (Eicosatetraenoic acid)	32,92	61,01	0,30	26,73	0,22	24,98	0,16	18,92	0,22	32,23	0,24	40,52	0,24	51,46	0,29	40,18	0,27	45,79	0,27	21,29	0,22	28,59	0,23	50,15	0,27	19,58	0,29	34,91	0,28	30,16	0,23	41,52	0,31	33,45	0,25	35,00	0,23
20:5n-3 (eicosapentanoic acid, EPA)	33,76	661,79	3,28	305,43	2,51	342,28	2,24	285,51	3,34	415,19	3,15	429,34	2,52	608,32	3,43	505,49	3,42	478,36	2,82	378,70	3,93	422,67	3,34	637,91	3,39	274,16	4,12	430,79	3,45	395,68	3,02	427,95	3,18	426,93	3,19	468,39	3,04
22:4n-3	º		0,00		0,00		0,00		0,00		0,00		0,00		0,00		0,00		0,00		0,00		0,00		0,00		0,00		0,00		0,00		0,00		0,00		0,00
22:5n-3 (docosapentaenoico)	41,63	649,82	3,22	292,42	2,41	339,78	2,22	282,12	3,30	409,38	3,11	431,84	2,53	439,97	2,48	399,33	2,70	523,85	3,08	226,83	2,35	300,26	2,37	450,84	2,40	181,36	2,72	321,81	2,57	341,36	2,61	429,84	3,19	311,94	2,33	382,10	2,48
22:6n-3 (decosahexaenoic acid, DHA)	42,29	3699,71	18,36	2079,42	17,11	2419,34	15,81	2081,22	24,31	2726,95	20,72	2948,60	17,28	3372,48	19,01	2860,82	19,37	3140,24	18,48	1689,83	17,52	2216,55	17,51	2716,53	14,43	1249,40	18,77	2468,16	19,74	2618,18	20,01	2774,66	20,60	2780,26	20,77	2752,69	17,85
Total n-3 PUFA		5524,02	27,41	2863,09	23,56	3340,89	21,84	2787,43	32,56	3778,33	28,71	4114,47	24,11	4807,73	27,10	4095,08	27,73	4480,37	26,37	2482,47	25,74	3180,28	25,12	4256,67	22,61	1872,01	28,13	3489,08	27,91	3580,18	27,37	3934,97	29,22	3789,65	28,30	3925,74	25,45
		Mean DHA per treatment	17,09					Mean DHA per treatment	20,77					Mean DHA per treatment	18,95					Mean DHA per treatment	16,49					Mean DHA per treatment	19,51					Mean DHA per treatment	19,74
DHA / EPA			5,59		6,81		7,07		7,29		6,57		6,87		5,54		5,66		6,56		4,46		5,24		4,26		4,56		5,73		6,62		6,48		6,51		5,88
		Mean DHA / EPA per treatment	6,49					Mean DHA / EPA per treatment	6,91					Mean DHA / EPA per treatment	5,92					Mean DHA / EPA per treatment	4,65					Mean DHA / EPA per treatment	5,63					Mean DHA / EPA per treatment	6,29
16:2 (n-4)	16,03		0,00		0,00		0,00		0,00		0,00		0,00		0,00		0,00		0,00		0,00		0,00		0,00		0,00		0,00		0,00		0,00		0,00		0,00
			0,00		0,00		0,00		0,00		0,00		0,00		0,00		0,00		0,00		0,00		0,00		0,00		0,00		0,00		0,00		0,00		0,00		0,00
			0,00		0,00		0,00		0,00		0,00		0,00		0,00		0,00		0,00		0,00		0,00		0,00		0,00		0,00		0,00		0,00		0,00		0,00
			0,00		0,00		0,00		0,00		0,00		0,00		0,00		0,00		0,00		0,00		0,00		0,00		0,00		0,00		0,00		0,00		0,00		0,00
Total		0,00	0,00	0,00	0,00	0,00	0,00	0,00	0,00	0,00	0,00	0,00	0,00	0,00	0,00	0,00	0,00	0,00	0,00	0,00	0,00	0,00	0,00	0,00	0,00	0,00	0,00	0,00	0,00	0,00	0,00	0,00	0,00	0,00	0,00	0,00	0,00
Total PUFA		8585,28	42,61	4430,73	36,45	5240,36	34,26	3906,62	45,64	5547,05	42,15	6413,05	37,58	7274,86	41,01	6089,68	41,23	6785,20	39,93	3743,13	38,81	4856,34	38,37	6943,36	36,89	2821,73	42,39	5191,19	41,53	5297,59	40,50	5829,18	43,28	5541,38	41,39	5973,46	38,73
TOTAL		20150,00	100,00	12154,61	100,00	15297,84	100,00	8559,60	100,00	13161,24	100,00	17067,11	100,00	17737,74	100,00	14769,54	100,00	16992,10	100,00	9644,64	100,00	12657,95	100,00	18822,58	100,00	6655,96	100,00	12500,47	100,00	13082,03	100,00	13467,78	100,00	13388,96	100,00	15423,69	99,88
PUFA/SFA			1,431966082		1,01668138		0,932328078		1,43853395		1,244091269		1,092778776		1,194908479		1,272483054		1,164717692		1,143673388		1,10655518		1,10345741		1,310590774		1,205809638		1,145689118		1,317931209		1,234692728		1,108101184
ω3/ω6			1,80448861		1,826367759		1,758850088		2,490585343		2,136201897		1,789996558		1,948711559		2,053085739		1,943903622		1,969184075		1,897465833		1,584359193		1,971112879		2,04986087		2,084645716		2,07736387		2,163368379		1,917122289
DHA/EPA			5,59		6,81		7,07		7,29		6,57		6,87		5,54		5,66		6,56		4,46		5,24		4,26		4,56		5,73		6,62		6,48		6,51		5,88
			6,49						6,91						5,92						4,65						5,63						6,29
			0,79						0,36						0,56						0,52						1,03						0,36
Sample	Treatment	ARA	EPA	DHA	DHA/EPA
CR3S3	Control	2,89	3,64	20,88	5,74
LR1S3	Lactobacillus	3,59	4,35	28,34	6,52
IR1S1	Inulin	3,60	4,52	28,18	6,24
WR1S1	Cell wall	3,13	4,21	23,28	5,54
L+IR3S2	Lactobacillus + Inulin	3,91	4,36	33,00	7,58
L+WR1S1	Lactobacillus + Cell wall	2,76	2,97	22,13	7,46
Samples´s code
Treatments	Code		Replicates	Code		Samples	Code
Control	C		1	R1		1	S1
Lactobacillus	L		2	R2		2	S2
Inulin	I		3	R3		3	S3
Cell wall	W					...	S...
Lactobacillus+inulin	L+I
Lactobacillus+cell wall	L+W
